# Supplementary material for: Exploiting PRMT5 as a target for combination therapy in mantle cell lymphoma characterized by frequent ATM and TP53 mutations
Source: Blood Cancer J. 2023 Feb 17;13(1):27. doi: 10.1038/s41408-023-00799-6 (PMC9935633; doi:10.1038/s41408-023-00799-6)
Supplement: Supplementary file 2 — Table S3 [file 41408_2023_799_MOESM2_ESM.xlsx]

## Sheet: Patients' info for Figure 1c
Patient ID#	Age (years)	Gender	Diagnosis time	Tissue for pathology	Pathology	Disease status	Treatments	Genetic background
PT1	82	Male	2013	Bone marrow	Classical	RR	Bendamustine, Rituximab, Ibrutinib	Positive expression of cyclin D1
PT2	76	Male	2017	Bone marrow	NA	RR	Bendamustine, Rituximab, Acalabrutinib	Positive expression of SOX11 and cyclin D1
PT3	76	Male	2002	GI tract	NA	RR	CHOP, R-hyper-CVAD alternating with R-MA, Radiation, Bortezomib, Bendumustine, Ibrutinib, Venetoclax, R-MINE	Positive expression of SOX11 and cyclin D1
PT4	69	Male	2013	Lymph node	Classical	RR	R-hyper-CVAD, Zanbrutinib, Venetoclax, Acalabrutinib, VLS-101	Positive expression of cyclin D1
PT5	70	Female	2016	Bone marrow	Nodular variant	RR	Bendamustine, Rituximab, Ibrutinib, Venetoclax, Obinutuzumab, Lenalidomide, bortezomib	t(11:14) translocation
PT6	68	Male	2013	Bone marrow	Classical	RR	R-hyper-CVAD, Acalabrutinib, Venetoclax, R-hyper-CTX-dex	Positive expression of cyclin D1
PT7	60	Male	2014	Lymph node	Blastoid	RR	R-CHOP alternating with R-DHAP, ASCT, ICE, R-DHAP, ibrutinib, Bendamustine and Bortezomib	Positive expression of cyclin D1
PT8	64	Male	2020	Bone marrow	Blastoid	RR	Rituximab, Ibrutinib, R-hyperCVAD, Acalabrutinib, Venetoclax, Cytoxan, Fludarabine	Complex karyotype and TP53 deletion by FISH
PT9	65	Male	2020	Bone marrow	Blastoid	RR	Bendamustine, Rituximab, R-CHOP	Complex karyotype and loss of one copy of TP53
PT10	79	Male	2013	Bone marrow	Classical	RR	Bendamustine, Rituximab, Ibrutinib	NA
PT11	69	Male	2010	Lymph node	NA	RR	Bortezomib, R-hyperCVAD, R-MA, Ibrutinib, CD19 CAR-T cell therapy, Pirtobrutinib	Positive expression of cyclin D1
R, Rituximab; RR, relapsed/refractory; NA, not applicable

## Sheet: Patients' info for Figure 2g
Patient ID#	Age (years)	Gender	Tissue for pathology	Pathology	Disease status	Treatments	Genetic background
PT1	58	Female	Bone marrow	Blastoid	RR	Rituximab, Ibrutinib, R-hyperCVAD, R-MA	Positive expression of cyclin D1, Negative expression of p53 and SOX11
PT2	57	Male	Bone marrow	Pleomorphic	RR	Rituximab, Ibrutinib, R-hyperCVAD, Radiation, anti-CD19 CAR-T cell therapy	t(11:14) translocation, TP53 cytogenetic abnormality
PT3	82	Male	Bone marrow	Classical	RR	Bendamustine, Rituximab, Ibrutinib	Positive expression of cyclin D1
PT4	63	Male	GI tract	Classical	RR	R-hyperCVAD, Ibrutinib, Lenalidomide, Bortezomib anti-CD19 CAR-T cell therapy, R-DHAP	Complex karyotype, MYC rearrangement
PT5	69	Male	Lymph node	Classical	RR	R-hyper-CVAD, Zanbrutinib, Venetoclax, Acalabrutinib, VLS-101	Positive expression of cyclin D1
PT6	69	Male	Lymph node	NA	RR	Bortezomib, R-hyperCVAD, R-MA, Ibrutinib, anti-CD19 CAR-T cell therapy, Pirtobrutinib	Positive expression of cyclin D1
PT7	60	Male	Bone marrow	NA	RR	Rituximab, Ibrutinib, Fludarabine, Cyclophosphamide, CD19 CART-T cell therapy	Normal karyotype
PT8	79	Male	Bone marrow	Classical	RR	Bendamustine, Rituximab, Ibrutinib	NA
PT9	43	Male	Bone marrow	NA	RR	Ibrutinib, Venetoclax, Rituximab	Normal karyotype, Positive expression of cyclin D1 and SOX11, No TP53 deletion, MYC rearrangement
R, Rituximab; RR, relapsed/refractory; NA, not applicable

## Sheet: Patients' info for Fig.5j&5m
PDX ID#	Age (years)	Gender	MIPI	Tissue for pathology	Pathology	Tumor cell content	Disease status	Previous therapies	Genetic background
1	63	Female	High	Bone marrow	Blastoid	1	RR	Bendamustine, Rituximab, HyperCVAD, autologous stem cell transplatation, MTX, Ibrutinib, Bortezomib	Positive expression of SOX-11, c-MYC and P53. TP53 mutation, no ATM mutation. MYC rearrangement by FISH.
2	63	Male	High	Colon	Classical	0.95	RR	R-hyperCVAD, Ibrutinib, Lenalidomide, anti-CD19 CAR T-cell therapy	Positive expression of SOX-11. MYC rearrangement by FISH. ATM mutations and deletion of exon 7 in the TP53
R, Rituximab; RR, relapsed/refractory; FISH, Fluorescence in situ hybridization
